# Supplementary material for: TnP as a Multifaceted Therapeutic Peptide with System-Wide Regulatory Capacity
Source: Pharmaceuticals (Basel). 2025 Aug 1;18(8):1146. doi: 10.3390/ph18081146 (PMC12389117; doi:10.3390/ph18081146)
Supplement: Supplementary file 1 [file pharmaceuticals-18-01146-s001.zip]

Archive with 1 entries (1 files):
- pharmaceuticals-3774177-supplementary.xlsx
