# Supplementary material for: TnP as a Multifaceted Therapeutic Peptide with System-Wide Regulatory Capacity
Source: Pharmaceuticals (Basel). 2025 Aug 1;18(8):1146. doi: 10.3390/ph18081146 (PMC12389117; doi:10.3390/ph18081146)
Supplement: Supplementary file 1 [file pharmaceuticals-18-01146-s001.zip › pharmaceuticals-3774177-supplementary.xlsx]

## Sheet: I. Drug Metabolizing Enzymes
Ensembl ID	Gene symbol	Gene name	baseMean	log2FoldChange (±0.5)	lfcSE	stat	pvalue	padj	diffexpressed
ENSDARG00000069501	abhd11	Abhydrolase domain containing 11	44.21	0.993123	0.238746	4.15974	3.18614e-05	0.00213574	UP
ENSDARG00000061355	aoc1	Amine oxidase copper containing 1	49.2168	1.65394	0.249432	6.63085	3.33748e-11	1.89822e-08	UP
ENSDARG00000074635	abca1a	ATP-binding cassette, sub-family A (ABC1), member 1A	2550.63	0.668234	0.152876	4.37107	1.23637e-05	0.00107932	UP
ENSDARG00000014031	abcc2	ATP-binding cassette, sub-family C (CFTR/MRP), member 2	709.382	0.547322	0.12834	4.26463	2.00235e-05	0.00148056	UP
ENSDARG00000070078	abcb11b	ATP binding cassette subfamily B member 11	188.532	0.509537	0.16047	3.17527	0.00149696	0.0322948	UP
ENSDARG00000063475	abcg1	ATP-binding cassette, sub-family G (WHITE), member 1	182.196	0.672809	0.165077	4.07574	4.58689e-05	0.00283195	UP
ENSDARG00000101726	ces2b	carboxylesterase 2b	1060.28	0.734724	0.162558	4.51977	6.19082e-06	0.000608354	UP
ENSDARG00000063924	mt-cyb	Cytochrome b, mitochondrial	61154.9	0.509008	0.167788	3.03363	0.00241627	0.0441586	UP
ENSDARG00000098315	cyp1a	Cytochrome P450, family 1, subfamily A	304.642	0.912054	0.201211	4.53283	5.81978e-06	0.000577945	UP
ENSDARG00000103766	cyp2aa11	cytochrome P450, family 2, subfamily AA, polypeptide 11	131.377	0.594577	0.160366	3.70763	0.000209212	0.00853629	UP
ENSDARG00000018485	cyp2v1	Cytochrome P450, family 2, subfamily V, polypeptide 1	25.2952	1.02377	0.336515	3.04227	0.00234801	0.0433757	UP
ENSDARG00000104593	cyp2k18	Cytochrome P450, family 2, subfamily K, polypeptide 18	66.4081	1.20758	0.218318	5.53126	3.17936e-08	7.45918e-06	UP
ENSDARG00000105151	cyp2k21	cytochrome P450, family 2, subfamily k, polypeptide 21	27.3415	1.00732	0.337187	2.98742	0.0028134	0.0481356	UP
ENSDARG00000042978	cyp2p6	Cytochrome P450, family 2, subfamily P, polypeptide 6	140.731	0.512719	0.155884	3.2891	0.00100507	0.024742	UP
ENSDARG00000042982	cyp2p8	Cytochrome P450, family 2, subfamily P, polypeptide 8	176.892	0.71709	0.171854	4.17267	3.01056e-05	0.0020399	UP
ENSDARG00000042953	cyp2n13	Cytochrome P450, family 2, subfamily N, polypeptide 13	45.7096	0.80224	0.227157	3.53166	0.000412966	0.0140416	UP
ENSDARG00000103277	cyp24a1	Cytochrome P450, family 24, subfamily A, polypeptide 1	237.482	0.834223	0.22107	3.77358	0.000160923	0.00694335	UP
ENSDARG00000103295	cyp3a65	Cytochrome P450, family 3, subfamily A, polypeptide 65	319.882	0.944507	0.114334	8.26097	1.4449e-16	2.25994e-13	UP
ENSDARG00000037873	cyp3c3	Cytochrome P450, family 3, subfamily c, polypeptide 3	38.9093	0.948739	0.273639	3.46711	0.000526083	0.0164842	UP
ENSDARG00000061585	cyp4v7	Cytochrome P450, family 4, subfamily V, member 2b	100.789	0.943858	0.21398	4.41095	1.02916e-05	0.000933157	UP
ENSDARG00000069018	cyp7a1	Cytochrome P450, family 7, subfamily A, polypeptide 1	235.776	1.04699	0.17575	5.95725	2.56519e-09	8.44667e-07	UP
ENSDARG00000100862	gprc5c	G protein-coupled receptor, class C, group 5, member C	145.839	0.529756	0.154463	3.42967	0.00060432	0.0182943	UP
ENSDARG00000043342	gpx3	Glutathione peroxidase 3	331.817	0.836698	0.192329	4.35034	1.35928e-05	0.00114564	UP
ENSDARG00000017388	gstt1b	Glutathione S-transferase theta 1b	19.2334	2.46351	0.622816	3.95544	7.63949e-05	0.00409947	UP
ENSDARG00000016011	gpcpd1	Glycerophosphocholine phosphodiesterase 1	1403.34	0.767512	0.173548	4.42247	9.75789e-06	0.000893394	UP
ENSDARG00000077284	gdpd5a	Glycerophosphodiester phosphodiesterase domain containing 5a	160.932	0.516625	0.169055	3.05596	0.0022434	0.0420224	UP
ENSDARG00000110341	hsd11b1lb	Hydroxysteroid (11-beta) dehydrogenase 1-like b	50.7107	0.756675	0.225685	3.35279	0.000800007	0.021797	UP
ENSDARG00000033594	ido1	Indoleamine 2,3-dioxygenase 1	46.0083	1.24796	0.244833	5.0972	3.44708e-07	5.39152e-05	UP
ENSDARG00000062634	kat2b	K(lysine) acetyltransferase 2B	225.895	0.615717	0.181745	3.38781	0.000704519	0.0202498	UP
ENSDARG00000077652	lratb.2	Lecithin retinol acyltransferase b, tandem duplicate 2	71.206	1.24067	0.221817	5.59322	2.22894e-08	5.36346e-06	UP
ENSDARG00000099424	lcat	Lecithin-cholesterol acyltransferase	180.294	0.545721	0.157956	3.45488	0.000550537	0.017136	UP
ENSDARG00000041081	kmt5b	Lysine methyltransferase 5B	217.29	1.30992	0.268411	4.88028	1.05935e-06	0.000140021	UP
ENSDARG00000069441	lpar6b	Lysophosphatidic acid receptor 6b	70.6556	0.555331	0.184717	3.00638	0.00264375	0.0465047	UP
ENSDARG00000031845	mboat2a	Membrane bound O-acyltransferase domain containing 2a	153.191	0.516433	0.162104	3.18581	0.00144351	0.0314306	UP
ENSDARG00000019228	mogat2	Monoacylglycerol O-acyltransferase 2	106.088	0.91833	0.164007	5.59933	2.1518e-08	5.24508e-06	UP
ENSDARG00000074892	pde6d	Phosphodiesterase 6D, cGMP-specific, rod, delta	60.3445	0.91203	0.24828	3.67339	0.00023935	0.00939823	UP
ENSDARG00000063706	pde8b	Phosphodiesterase 8B	27.848	1.15219	0.358749	3.2117	0.00131953	0.0296317	UP
ENSDARG00000020876	pdk2a	Pyruvate dehydrogenase kinase 2a	1087.79	0.579153	0.110367	5.24752	1.54164e-07	2.78222e-05	UP
ENSDARG00000059054	pdk2b	Pyruvate dehydrogenase kinase 2b	812.386	0.9526	0.160662	5.92922	3.04378e-09	9.70106e-07	UP
ENSDARG00000054848	pdk4	Pyruvate dehydrogenase kinase, isozyme 4	755.928	0.530638	0.132866	3.99377	6.50308e-05	0.0036764	UP
ENSDARG00000054890	rgra	Retinal G protein coupled receptor a	218.909	0.747762	0.142834	5.23519	1.64814e-07	2.89103e-05	UP
ENSDARG00000007480	rpe65a	Retinoid isomerohydrolase RPE65 a	541.477	1.2978	0.183437	7.0749	1.49555e-12	1.16958e-09	UP
ENSDARG00000014916	slc10a2	Solute carrier family 10 member 2	19.9272	1.07119	0.341592	3.13589	0.00171336	0.0352224	UP
ENSDARG00000055313	slc12a10.1	Solute carrier family 12 member 10, tandem duplicate 1	30.2629	0.90206	0.284378	3.17204	0.00151371	0.0325439	UP
ENSDARG00000075815	slc12a5a	solute carrier family 12 member 5a	31.9644	1.47766	0.473483	3.12084	0.00180336	0.0363558	UP
ENSDARG00000044528	slc15a1b	Solute carrier family 15 member 1b	127.167	1.19357	0.183447	6.50636	7.69953e-11	4.01423e-08	UP
ENSDARG00000102612	slc15a4	Solute carrier family 15 member 4	69.3589	0.794522	0.265553	2.99195	0.002772	0.0476008	UP
ENSDARG00000060246	slc16a6b	Solute carrier family 16 member 6b	942.288	0.937202	0.104376	8.97909	2.73008e-19	6.40511e-16	UP
ENSDARG00000104687	slc16a9b	Solute carrier family 16 member 9b	685.913	0.761373	0.124351	6.12277	9.19598e-10	3.3843e-07	UP
ENSDARG00000013926	slc16a9a	Solute carrier family 16 member 9a	292.255	0.877602	0.241857	3.6286	0.000284966	0.0106812	UP
ENSDARG00000055342	slc16a13	Solute carrier family 16 member 13	70.0511	0.635622	0.204767	3.10412	0.00190847	0.0375605	UP
ENSDARG00000060796	slc20a2	Solute carrier family 20 member 2	542.966	0.76414	0.207901	3.6755	0.000237388	0.00936212	UP
ENSDARG00000024771	slc24a5	Solute carrier family 24 member 5	55.4709	1.00514	0.332011	3.02742	0.00246648	0.0447772	UP
ENSDARG00000003615	slc26a3.2	Solute carrier family 26 member 3, tandem duplicate 2	74.1766	0.69175	0.231916	2.98275	0.00285667	0.0484344	UP
ENSDARG00000036864	slc34a2b	Solute carrier family 34 member 2b	450.832	0.791884	0.130864	6.05118	1.43785e-09	5.09189e-07	UP
ENSDARG00000091061	slc38a3b	Solute carrier family 38 member 3b	184.374	0.772099	0.18991	4.0656	4.79086e-05	0.00291002	UP
ENSDARG00000056757	slc39a8	Solute carrier family 39 member 8	27.7162	0.978903	0.31927	3.06606	0.00216896	0.040955	UP
ENSDARG00000104387	SLC4A5	Solute carrier family 4 member 5	125.991	0.67156	0.196166	3.42342	0.000618382	0.0186	UP
ENSDARG00000036848	slc43a2a	Solute carrier family 43 member 2	1376.36	1.01511	0.158675	6.39743	1.58017e-10	7.23369e-08	UP
ENSDARG00000062821	slc6a15	Solute carrier family 6 member 15	219.196	0.968115	0.24367	3.97306	7.0954e-05	0.00391687	UP
ENSDARG00000056719	slc6a19b	Solute carrier family 6 member 19b	109.454	0.764989	0.224581	3.4063	0.000658491	0.0194633	UP
ENSDARG00000091560	slc6a19a.2	Solute carrier family 6 member 19a, tandem duplicate 2	336.625	0.686333	0.202041	3.397	0.000681289	0.0198146	UP
ENSDARG00000055226	slc7a7	Solute carrier family 7 member 7	265.277	0.600787	0.147463	4.07416	4.61814e-05	0.00283261	UP
ENSDARG00000043406	slc8a1b	Solute carrier family 8 member 1b	255.795	0.578393	0.169974	3.40283	0.000666914	0.0194974	UP
ENSDARG00000010130	smpdl3b	Sphingomyelin phosphodiesterase acid like 3B	240.167	0.533989	0.116068	4.60064	4.21193e-06	0.000436761	UP
ENSDARG00000006220	ugt1a1	UDP glucuronosyltransferase 1 family, polypeptide A1	638.51	0.631685	0.0911549	6.9298	4.2143e-12	3.04224e-09	UP
ENSDARG00000093043	ugt2a7	UDP glucuronosyltransferase 2 family, polypeptide B1	245.725	0.565039	0.122423	4.61548	3.9219e-06	0.000415543	UP
ENSDARG00000093640	ugt5a2	UDP glucuronosyltransferase 5 family, polypeptide A2	35.2113	1.05961	0.294296	3.60049	0.000317614	0.0116659	UP
ENSDARG00000061439	ugt5c3	UDP glucuronosyltransferase 5 family, polypeptide C3	110.283	0.537495	0.170663	3.14946	0.00163571	0.034226	UP
ENSDARG00000061110	zbtb44	Zinc finger and BTB domain containing 44	68.8968	0.607596	0.193852	3.13433	0.00172245	0.0352847	UP
ENSDARG00000110709	zdhhc21	Zinc finger DHHC-type palmitoyltransferase 21	275.855	0.533365	0.170563	3.12709	0.00176545	0.0358755	UP
ENSDARG00000102025	znf644b	Zinc finger protein 644b	1038.45	0.554898	0.170967	3.24564	0.00117185	0.027574	UP
ENSDARG00000061424	znf646	Zinc finger protein 646	71.5439	0.694454	0.19674	3.5298	0.000415869	0.0140447	UP
ENSDARG00000061718	znf704	Zinc finger protein 704	34.6298	1.26377	0.318976	3.96197	7.43349e-05	0.00404403	UP
ENSDARG00000061728	acot13	Acyl-CoA thioesterase 13	94.4061	-0.696424	0.193556	-3.59804	0.000320619	0.0117304	DOWN
ENSDARG00000075855	adgre10	Adhesion G protein-coupled receptor E10	43.2378	-0.798142	0.251674	-3.17133	0.00151741	0.0325862	DOWN
ENSDARG00000011466	afg1la	AFG1 like ATPase a	166.431	-0.506842	0.144401	-3.50995	0.000448185	0.0147958	DOWN
ENSDARG00000060256	alkbh8	AlkB homolog 8, tRNA methyltransferase	86.7265	-0.706597	0.209007	-3.38073	0.000722941	0.0204983	DOWN
ENSDARG00000099997	cox20	Cytochrome c oxidase assembly factor COX20	91.0674	-0.77254	0.246838	-3.12974	0.0017496	0.0356549	DOWN
ENSDARG00000056587	cyp2r1	Cytochrome P450, family 2, subfamily R, polypeptide 1	34.5114	-1.14322	0.327359	-3.49226	0.000478955	0.0154194	DOWN
ENSDARG00000045015	cyp27b1	Cytochrome P450, family 27, subfamily B, polypeptide 1	75.9395	-1.35608	0.233813	-5.79984	6.63791e-09	1.83216e-06	DOWN
ENSDARG00000035602	dao.1	D-amino-acid oxidase, tandem duplicate 1	227.5	-0.915044	0.200106	-4.57281	4.81228e-06	0.000496273	DOWN
ENSDARG00000051889	dhodh	Dihydroorotate dehydrogenase	165.797	-0.537121	0.161665	-3.32243	0.000892374	0.0231339	DOWN
ENSDARG00000013302	gpx8	Glutathione peroxidase 8 (putative)	147.351	-0.712537	0.16851	-4.22846	2.35298e-05	0.00166653	DOWN
ENSDARG00000053934	hdhd3	Haloacid dehalogenase-like hydrolase domain containing 3	73.3932	-0.671907	0.18803	-3.5734	0.00035237	0.0126214	DOWN
ENSDARG00000101164	nansb	N-acetylneuraminic acid synthase b	46.6992	-0.975452	0.275478	-3.54094	0.000398707	0.0136807	DOWN
ENSDARG00000036329	ndufa1	NADH:ubiquinone oxidoreductase subunit A1	460.569	-0.867687	0.260484	-3.33105	0.000865185	0.0226914	DOWN
ENSDARG00000042469	ndufa12	NADH:ubiquinone oxidoreductase subunit A12	378.516	-0.583066	0.172604	-3.37806	0.000729987	0.020556	DOWN
ENSDARG00000041400	ndufa3	NADH:ubiquinone oxidoreductase subunit A3	389.247	-0.898119	0.188641	-4.76099	1.92641e-06	0.000231774	DOWN
ENSDARG00000058463	ndufab1a	NADH:ubiquinone oxidoreductase subunit AB1a	370.903	-0.557985	0.167231	-3.33662	0.00084805	0.0224281	DOWN
ENSDARG00000087456	NDUFB1	NADH:ubiquinone oxidoreductase subunit B1	76.2464	-1.31167	0.273855	-4.78963	1.67089e-06	0.000206322	DOWN
ENSDARG00000019332	ndufb4	NADH:ubiquinone oxidoreductase subunit B4	189.865	-0.697122	0.187743	-3.71317	0.000204677	0.00846164	DOWN
ENSDARG00000006290	ndufs5	NADH:ubiquinone oxidoreductase subunit S5	693.563	-0.634083	0.208838	-3.03624	0.00239547	0.0439498	DOWN
ENSDARG00000096118	ost4	Oligosaccharyltransferase complex subunit 4 (non-catalytic)	123.003	-0.878827	0.20891	-4.20672	2.59108e-05	0.00180333	DOWN
ENSDARG00000074002	slc6a11a	Solute carrier family 6 member 11a	118.268	-0.546485	0.172828	-3.16201	0.00156684	0.033192	DOWN
ENSDARG00000043482	b3gnt3.1	UDP-GlcNAc:betaGal beta-1,3-N-acetylglucosaminyltransferase 3, tandem duplicate 1	65.02	-0.836926	0.274606	-3.04773	0.00230577	0.0428017	DOWN
ENSDARG00000052170	uap1	UDP-N-acetylglucosamine pyrophosphorylase 1	422.58	-0.507949	0.132395	-3.83662	0.000124741	0.00582405	DOWN
ENSDARG00000059226	zbtb8a	Zinc finger and BTB domain containing 8A	69.8442	-0.612698	0.205832	-2.97668	0.00291386	0.0491582	DOWN

## Sheet: II. Cellular Traffic
Ensembl ID	Gene symbol	Gene name	baseMean	log2FoldChange (±0.5)	lfcSE	stat	pvalue	padj	diffexpressed
ENSDARG00000062156	abi3bpa	ABI family member 3 binding protein	56.8257	0.776874	0.20833	3.72906	0.000192198	0.00801638	UP
ENSDARG00000091757	adgrf6	Adhesion G protein-coupled receptor F1	306.972	0.51977	0.106885	4.86287	1.15697e-06	0.0001508	UP
ENSDARG00000042829	adgrf6	adhesion G protein-coupled receptor F6	199.705	0.778146	0.228242	3.40931	0.000651279	0.0193722	UP
ENSDARG00000053480	aqp9b	Aquaporin 9b	1026.21	0.535819	0.0866278	6.1853	6.19848e-10	2.37427e-07	UP
ENSDARG00000068586	cdhr2	cadherin related family member 2	233.879	1.41864	0.149503	9.48908	2.33087e-21	7.29136e-18	UP
ENSDARG00000098791	cdhr5b	Cadherin-related family member 5b	52.2623	0.683652	0.209815	3.25835	0.00112061	0.0267593	UP
ENSDARG00000100131	cdh29	cadherin-1-like	33.7215	0.975174	0.312779	3.11777	0.00182226	0.0365796	UP
ENSDARG00000079549	cdc42ep1a	CDC42 effector protein (Rho GTPase binding) 1a	77.8105	0.627801	0.204579	3.06874	0.00214963	0.0407952	UP
ENSDARG00000078541	cers3a	Ceramide synthase 3a	253.96	0.587832	0.15467	3.80056	0.000144371	0.00645166	UP
ENSDARG00000070669	cxcr3.3	Chemokine (C-X-C motif) receptor 3, tandem duplicate 3	90.274	0.505766	0.168805	2.99616	0.00273405	0.0473345	UP
ENSDARG00000075903	chadlb	Chondroadherin-like b	159.978	0.860494	0.26518	3.24494	0.00117475	0.0275957	UP
ENSDARG00000087359	c3a.2	Complement C3a, tandem duplicate 2	555.545	0.808975	0.18597	4.35003	1.36117e-05	0.00114564	UP
ENSDARG00000052207	c3a.3	Complement C3a, tandem duplicate 3	487.27	0.728914	0.179173	4.06821	4.73759e-05	0.00288701	UP
ENSDARG00000015065	c4	Complement component 4	21.9383	1.11882	0.340439	3.2864	0.00101477	0.0247997	UP
ENSDARG00000075181	crfb16	Cytokine receptor family member B16	59.6887	0.845217	0.283304	2.98343	0.00285036	0.0483711	UP
ENSDARG00000005221	desmb	Desmin b	176.074	0.663533	0.173686	3.8203	0.000133289	0.00605837	UP
ENSDARG00000038918	drd1b	Dopamine receptor D1b	101.99	0.915594	0.257279	3.55876	0.000372604	0.0131208	UP
ENSDARG00000062562	egln2	Egl-9 family hypoxia-inducible factor 2	128.324	0.665244	0.195292	3.4064	0.000658246	0.0194633	UP
ENSDARG00000089334	ednrba	Endothelin receptor Ba	117.024	0.693089	0.17867	3.87916	0.000104817	0.0051908	UP
ENSDARG00000019686	fgl2b	Fibrinogen-like 2b	42.8056	0.811892	0.264193	3.0731	0.00211846	0.040326	UP
ENSDARG00000010294	fmodb	Fibromodulin b	145.65	0.70031	0.225409	3.10684	0.00189097	0.0373596	UP
ENSDARG00000059763	gabrd	Gamma-aminobutyric acid type A receptor subunit delta	231.803	0.509764	0.163244	3.12272	0.00179189	0.0361957	UP
ENSDARG00000052082	gabarapb	GABA(A) receptor-associated protein b	427.58	0.52597	0.100984	5.20846	1.90417e-07	3.27884e-05	UP
ENSDARG00000035308	grb10b	Growth factor receptor-bound protein 10b	60.7707	0.858706	0.279675	3.07037	0.00213792	0.0406437	UP
ENSDARG00000091650	igflr1	IGF-like family receptor 1	49.1712	1.04783	0.242763	4.31626	1.58694e-05	0.00126746	UP
ENSDARG00000077002	igsf3	Immunoglobulin superfamily, member 3	161.471	0.757004	0.211803	3.57409	0.000351449	0.0126133	UP
ENSDARG00000078618	inpp5kb	Inositol polyphosphate-5-phosphatase Kb	114.145	0.780619	0.185577	4.20645	2.59417e-05	0.00180333	UP
ENSDARG00000037099	irs2a	Insulin receptor substrate 2a	205.312	1.31669	0.304094	4.32987	1.49194e-05	0.00122281	UP
ENSDARG00000074771	ifngr1	Interferon gamma receptor 1	151.627	0.546162	0.159776	3.41829	0.000630148	0.0189236	UP
ENSDARG00000090844	il1rl2	Interleukin 1 receptor-like 2	84.6918	0.646859	0.202326	3.19711	0.00138812	0.0307754	UP
ENSDARG00000102583	il4r.1	Interleukin 4 receptor, tandem duplicate 1	161.887	0.710197	0.166606	4.26273	2.01941e-05	0.00148056	UP
ENSDARG00000071462	lama3	Laminin, alpha 3	114.195	0.874638	0.249408	3.50686	0.00045343	0.0148265	UP
ENSDARG00000062374	leng9	Leukocyte receptor cluster (LRC) member 9	79.7369	0.801609	0.195235	4.10587	4.02799e-05	0.00258025	UP
ENSDARG00000029476	ldlra	Low density lipoprotein receptor a	793.28	0.529209	0.139536	3.79262	0.000149066	0.00657947	UP
ENSDARG00000007906	lrp2b	low density lipoprotein receptor-related protein 2b	40.5138	1.38153	0.339244	4.07236	4.65384e-05	0.00284521	UP
ENSDARG00000104775	ly6m2	Lymphocyte antigen 6 family member M2	65.6303	0.627528	0.201527	3.11387	0.00184654	0.0367526	UP
ENSDARG00000043093	mpeg1.2	Macrophage expressed 1, tandem duplicate 2	217.754	0.586536	0.134971	4.34565	1.38867e-05	0.0011584	UP
ENSDARG00000004871	mst1rb	macrophage stimulating 1 receptor b	26.7345	1.32331	0.357403	3.70257	0.000213429	0.00867067	UP
ENSDARG00000090618	malrd1	MAM and LDL receptor class A domain containing 1	40.6163	0.960292	0.273965	3.50517	0.00045632	0.0148951	UP
ENSDARG00000079742	mcf2l2	MCF.2 cell line derived transforming sequence-like 2	105.322	0.808792	0.26	3.11073	0.00186623	0.037071	UP
ENSDARG00000116066	MFAP4	Microfibril associated protein 4	19.7617	1.05587	0.354875	2.97533	0.00292677	0.0491872	UP
ENSDARG00000075727	map1lc3cl	Microtubule-associated protein 1 light chain 3 gamma, like	33.7523	1.16427	0.270204	4.30885	1.64106e-05	0.00128953	UP
ENSDARG00000022045	map1ab	Microtubule-associated protein 1Ab	31.2859	1.99723	0.473127	4.22135	2.42844e-05	0.00171351	UP
ENSDARG00000070331	muc5.1	Mucin 5.1, oligomeric mucus/gel-forming	1675.56	0.667944	0.181731	3.67545	0.000237432	0.00936212	UP
ENSDARG00000098538	muc5fl	mucin 5f-like	22.4088	2.43747	0.5704	4.27326	1.92632e-05	0.0014462	UP
ENSDARG00000030157	mybpc2a	Myosin binding protein Ca	144.501	0.644347	0.160106	4.02449	5.70986e-05	0.0033807	UP
ENSDARG00000077201	myo7bb	myosin VIIBb	143.459	0.78712	0.16365	4.80978	1.51099e-06	0.000187812	UP
ENSDARG00000095930	myha	Myosin, heavy chain a	69.6874	0.870372	0.217977	3.99295	6.52571e-05	0.00367811	UP
ENSDARG00000001993	myhb	Myosin, heavy chain b	5517.11	0.934375	0.159136	5.87154	4.31754e-09	1.26619e-06	UP
ENSDARG00000017441	mylz3	Myosin, light polypeptide 3, skeletal muscle	3081.18	0.927945	0.146659	6.32723	2.49602e-10	1.08949e-07	UP
ENSDARG00000098511	ntrk2b	Neurotrophic tyrosine kinase, receptor, type 2b	43.423	1.12322	0.340549	3.29825	0.000972901	0.0241786	UP
ENSDARG00000070227	nhsa	NHS actin remodeling regulator	64.9184	0.876839	0.250976	3.49372	0.00047634	0.015388	UP
ENSDARG00000097008	opn1mw1	Opsin 1 (cone pigments), medium-wave-sensitive, 1	9644.67	0.524844	0.113767	4.61331	3.96303e-06	0.000415543	UP
ENSDARG00000053929	opn4b	Opsin 4b	48.821	0.874839	0.28369	3.08378	0.00204386	0.0394662	UP
ENSDARG00000079045	opn8b	Opsin 8, group member b	57.6525	0.692828	0.228782	3.02834	0.00245901	0.0447654	UP
ENSDARG00000069808	ostm1	Osteoclastogenesis associated transmembrane protein 1	316.92	0.61663	0.168342	3.66296	0.000249318	0.00966829	UP
ENSDARG00000063019	panx2	Pannexin 2	93.2667	0.736665	0.227239	3.2418	0.00118778	0.0277973	UP
ENSDARG00000068199	pld3	Phospholipase D family member 3	144.882	0.619863	0.162921	3.80469	0.000141979	0.00637578	UP
ENSDARG00000039272	pls1	Plastin 1 (I isoform)	218.89	0.518311	0.136991	3.78353	0.000154619	0.00676468	UP
ENSDARG00000016570	prlra	Prolactin receptor a	468.968	0.511977	0.141173	3.6266	0.000287176	0.0107157	UP
ENSDARG00000075505	ptgfrnb	Prostaglandin F2 receptor inhibitor b	72.9501	0.786242	0.259107	3.03443	0.00240993	0.0440858	UP
ENSDARG00000114063	parm1	Prostate androgen-regulated mucin-like protein 1	96.2915	0.771796	0.239804	3.21844	0.00128891	0.0291464	UP
ENSDARG00000028163	prg4b	Proteoglycan 4b	137.467	0.688134	0.200258	3.43625	0.000589834	0.0180892	UP
ENSDARG00000039534	rrh	Retinal pigment epithelium-derived rhodopsin homolog	31.7719	0.962334	0.297604	3.2336	0.0012224	0.0282734	UP
ENSDARG00000062350	synm	Synemin, intermediate filament protein	135.579	0.789493	0.229174	3.44495	0.000571158	0.0176317	UP
ENSDARG00000092470	thbd	thrombomodulin	62.8154	0.767791	0.246883	3.10994	0.00187124	0.0370853	UP
ENSDARG00000044415	tlr5a	Toll-like receptor 5a	60.1035	0.701329	0.211345	3.31841	0.000905313	0.0232765	UP
ENSDARG00000052322	tlr5b	Toll-like receptor 5b	240.142	0.665573	0.155846	4.27071	1.94848e-05	0.00145274	UP
ENSDARG00000029057	tm6sf2	Transmembrane 6 superfamily member 2	113.325	1.40512	0.164452	8.54428	1.29335e-17	2.42749e-14	UP
ENSDARG00000032816	tm7sf2	Transmembrane 7 superfamily member 2	110.173	0.89513	0.231206	3.87156	0.000108141	0.00529949	UP
ENSDARG00000089399	tmem176l.2	Transmembrane protein 176l.2	142.65	0.857213	0.214473	3.99684	6.41936e-05	0.00364003	UP
ENSDARG00000045147	tmem184ba	Transmembrane protein 184ba	531.559	0.699242	0.161666	4.32522	1.52377e-05	0.00124347	UP
ENSDARG00000059305	tmem37	Transmembrane protein 37	112.819	0.581767	0.178965	3.25073	0.00115109	0.0272787	UP
ENSDARG00000044034	tmem86a	Transmembrane protein 86A	100.713	0.958847	0.262513	3.65257	0.000259633	0.00996536	UP
ENSDARG00000038296	tmem86b	Transmembrane protein 86B	631.536	0.906964	0.158689	5.71535	1.09476e-08	2.81474e-06	UP
ENSDARG00000070165	tnfrsf1b	Tumor necrosis factor receptor superfamily, member 1B	129.86	0.624103	0.202817	3.07718	0.00208971	0.0399002	UP
ENSDARG00000036767	urgcp	Upregulator of cell proliferation	284.295	0.615792	0.145945	4.21934	2.45013e-05	0.00172234	UP
ENSDARG00000098805	vwa11	von Willebrand factor A domain containing 11	85.928	1.37306	0.304305	4.51213	6.41805e-06	0.000627397	UP
ENSDARG00000062319	si:dkey-103g5.3	zona pellucida-like domain-containing protein 1	259.544	0.50399	0.168887	2.98418	0.0028434	0.0483711	UP
ENSDARG00000056781	zanl	Zonadhesin, like	623.447	0.813336	0.167661	4.85108	1.22792e-06	0.000157855	UP
ENSDARG00000070828	actl6a	Actin-like 6A	544.233	-0.931999	0.220345	-4.22972	2.33987e-05	0.00166352	DOWN
ENSDARG00000098481	anxa1d	Annexin A1d	195.035	-0.57082	0.178805	-3.19242	0.00141084	0.0310392	DOWN
ENSDARG00000018817	bdnf	Brain-derived neurotrophic factor	188.142	-0.81988	0.164768	-4.97596	6.49256e-07	9.39516e-05	DOWN
ENSDARG00000059826	crtac1a	Cartilage acidic protein 1a	403.774	-0.50136	0.0941822	-5.3233	1.01901e-07	1.95162e-05	DOWN
ENSDARG00000089372	clk4a	CDC-like kinase 4a	1466.24	-1.02002	0.255534	-3.99172	6.55957e-05	0.00368612	DOWN
ENSDARG00000043137	cdca8	Cell division cycle associated 8	246.711	-0.566094	0.169063	-3.34841	0.000812753	0.0219806	DOWN
ENSDARG00000069673	chid1	Chitinase domain containing 1	186.498	-0.526533	0.150402	-3.50083	0.000463812	0.0150872	DOWN
ENSDARG00000089078	si:ch211-160j14.3	collagen alpha-1(XXIII) chain-like	107.709	-0.624122	0.173689	-3.59333	0.000326476	0.0119215	DOWN
ENSDARG00000101816	col5a3b	Collagen, type V, alpha 3b	3690.43	-0.538489	0.141766	-3.79844	0.000145607	0.00647608	DOWN
ENSDARG00000006990	creld1b	Cysteine rich with EGF like domains 1	246.838	-0.755199	0.17621	-4.28579	1.82088e-05	0.00139461	DOWN
ENSDARG00000029071	creld2	Cysteine-rich with EGF-like domains 2	145.399	-0.575534	0.16921	-3.40129	0.000670682	0.0195466	DOWN
ENSDARG00000099640	eed	Embryonic ectoderm development	282.926	-0.570456	0.148102	-3.85177	0.000117268	0.00558628	DOWN
ENSDARG00000094990	gjc4a.2	Gap junction protein gamma 4a.2	43.5395	-1.67882	0.389634	-4.30871	1.64206e-05	0.00128953	DOWN
ENSDARG00000099744	gap43	Growth associated protein 43	1374.43	-0.540079	0.169194	-3.19207	0.00141255	0.0310392	DOWN
ENSDARG00000036811	ifrd2	Interferon-related developmental regulator 2	479.502	-0.588231	0.194661	-3.02182	0.00251259	0.045171	DOWN
ENSDARG00000088711	lgals1l1	Lectin, galactoside-binding, soluble, 1 (galectin 1)-like 1	1213.02	-0.663619	0.163286	-4.06414	4.82089e-05	0.00291881	DOWN
ENSDARG00000059398	myef2	Myelin expression factor 2	785.709	-0.58407	0.155205	-3.76321	0.000167747	0.00718822	DOWN
ENSDARG00000040946	olig2	Oligodendrocyte lineage transcription factor 2	203.463	-0.606065	0.178545	-3.39447	0.000687618	0.0199473	DOWN
ENSDARG00000100918	prc1a	Protein regulator of cytokinesis 1a	310.776	-0.644475	0.165456	-3.89515	9.81364e-05	0.00493556	DOWN
ENSDARG00000003203	rhcga	Rh family, C glycoprotein a	334.048	-2.39238	0.185796	-12.8764	6.11101e-38	5.73487e-34	DOWN
ENSDARG00000042147	rbbp5	Retinoblastoma binding protein 5	512.535	-0.566613	0.136439	-4.15286	3.28342e-05	0.00218534	DOWN
ENSDARG00000068567	shha	Sonic hedgehog signaling molecule a	181.616	-0.864516	0.27551	-3.13788	0.00170174	0.0350604	DOWN
ENSDARG00000045706	tspan9b	Tetraspanin 9b	51.7123	-1.413	0.272584	-5.18372	2.17507e-07	3.67783e-05	DOWN
ENSDARG00000054911	tmsb	Thymosin, beta	440.711	-0.605926	0.157968	-3.83574	0.000125184	0.00583024	DOWN
ENSDARG00000037484	tmem192	Transmembrane protein 192	114.996	-0.830802	0.225298	-3.68757	0.000226408	0.00909948	DOWN

## Sheet: III. Cell Activity
Ensembl ID	Gene symbol	Gene name	baseMean	log2FoldChange (±0.5)	lfcSE	stat	pvalue	padj	diffexpressed
ENSDARG00000001953	pfkfb3	6-phosphofructo-2-kinase/fructose-2,6-biphosphatase 3	522.36	0.663899	0.142992	4.64292	3.43525e-06	0.000374862	UP
ENSDARG00000059700	agmat	Agmatinase (putative)	87.7022	0.55091	0.173076	3.18306	0.00145729	0.0315842	UP
ENSDARG00000103878	anpepb	Alanyl (membrane) aminopeptidase b	383.752	1.04962	0.19743	5.31642	1.05826e-07	1.98625e-05	UP
ENSDARG00000053774	alpi.2	Alkaline phosphatase, intestinal, tandem duplicate 2	21.2952	1.44619	0.432371	3.3448	0.000823434	0.0220471	UP
ENSDARG00000009443	amy2al2	Amylase alpha 2A-like 2	78.3301	1.23034	0.26253	4.68647	2.77952e-06	0.000326056	UP
ENSDARG00000009443	amy2al2	Amylase alpha 2A-like 2	78.3301	1.23034	0.26253	4.68647	2.77952e-06	0.000326056	UP
ENSDARG00000016918	ace2	Angiotensin I converting enzyme 2	461.439	1.11506	0.158068	7.05429	1.73478e-12	1.3024e-09	UP
ENSDARG00000002791	atp1a1a.1	ATPase Na+/K+ transporting subunit alpha 1a, tandem duplicate 1	625.781	1.01562	0.15963	6.36233	1.98713e-10	8.88009e-08	UP
ENSDARG00000101507	ATG2A	Autophagy related 2A	364.331	0.573882	0.183601	3.1257	0.00177382	0.0359534	UP
ENSDARG00000087832	bcl3	BCL3 transcription coactivator	57.3424	0.902659	0.236626	3.81471	0.000136344	0.00616635	UP
ENSDARG00000070864	bcl6aa	BCL6A transcription repressor a	72.2629	1.33495	0.286179	4.66473	3.09024e-06	0.000349402	UP
ENSDARG00000069295	bcl6ab	BCL6A transcription repressor b	239.905	0.844055	0.181116	4.66031	3.15729e-06	0.000354846	UP
ENSDARG00000100089	camk2b2	Calcium/calmodulin dependent protein kinase II beta	31.3226	1.02567	0.333098	3.07918	0.00207574	0.0398025	UP
ENSDARG00000042293	ca4b	Carbonic anhydrase IV b	194.58	0.510258	0.143607	3.55316	0.000380636	0.0133085	UP
ENSDARG00000017490	cel.1	Carboxyl ester lipase, tandem duplicate 1	151.023	1.53895	0.309808	4.96743	6.78477e-07	9.64723e-05	UP
ENSDARG00000029822	cel.2	Carboxyl ester lipase, tandem duplicate 2	113.266	1.77992	0.284766	6.25046	4.09249e-10	1.70693e-07	UP
ENSDARG00000030915	cpa1	Carboxypeptidase A1 (pancreatic)	56.7023	0.941654	0.218532	4.30899	1.64001e-05	0.00128953	UP
ENSDARG00000043722	cpa4	Carboxypeptidase A4	210.482	1.01241	0.178098	5.68457	1.31139e-08	3.28179e-06	UP
ENSDARG00000021339	cpa5	Carboxypeptidase A5	1315.81	0.944477	0.160734	5.87601	4.20268e-09	1.26619e-06	UP
ENSDARG00000045442	cpb1	Carboxypeptidase B1	729.765	0.964556	0.100303	9.61647	6.81319e-22	2.55754e-18	UP
ENSDARG00000057698	ctsd	Cathepsin D	1503.64	0.524886	0.148706	3.52969	0.000416051	0.0140447	UP
ENSDARG00000043171	cela1.4	Chymotrypsin like elastase family member 1, tandem duplicate 4	141.985	0.954367	0.154463	6.1786	6.46734e-10	2.42771e-07	UP
ENSDARG00000039730	ctrb.3	Chymotrypsinogen B, tandem duplicate 3	477.198	1.60153	0.272759	5.87158	4.31672e-09	1.26619e-06	UP
ENSDARG00000103034	CABZ01068499.1	cysteine-rich venom protein natrin-1-like	24.3781	1.20273	0.342965	3.50686	0.000453424	0.0148265	UP
ENSDARG00000001968	dock5	Dedicator of cytokinesis 5	107.997	0.866829	0.292189	2.96667	0.00301041	0.0498541	UP
ENSDARG00000061255	dusp3a	Dual specificity phosphatase 3a	351.29	0.552422	0.182631	3.0248	0.00248796	0.0450023	UP
ENSDARG00000056744	ela2	Elastase 2	118.39	1.53929	0.285101	5.39912	6.69697e-08	1.35156e-05	UP
ENSDARG00000042899	ELAPOR1	Endosome-lysosome associated apoptosis and autophagy regulator 1	84.726	0.614357	0.191684	3.20506	0.00135036	0.0301367	UP
ENSDARG00000031616	g6pca.1	Glucose-6-phosphatase catalytic subunit 1a, tandem duplicate 1	155.641	0.610384	0.16339	3.73575	0.000187157	0.00787614	UP
ENSDARG00000100406	itih3b.2	Inter-alpha-trypsin inhibitor heavy chain 3b, tandem duplicate 2	1412.04	0.644557	0.0936769	6.88064	5.95849e-12	4.14203e-09	UP
ENSDARG00000060671	lct	Lactase	60.7219	1.23212	0.277717	4.4366	9.139e-06	0.000857649	UP
ENSDARG00000075159	meltf	Melanotransferrin	288.524	0.599249	0.114405	5.23795	1.6237e-07	2.87502e-05	UP
ENSDARG00000003167	mlst8	MTOR associated protein, LST8 homolog (S. cerevisiae)	108.731	0.6177	0.167667	3.68409	0.000229525	0.00918541	UP
ENSDARG00000031952	mb	Myoglobin	858.01	0.658706	0.166042	3.96711	7.27481e-05	0.00399242	UP
ENSDARG00000041511	pex10	Peroxisomal biogenesis factor 10	51.0941	0.635971	0.213898	2.97324	0.00294671	0.0492492	UP
ENSDARG00000041560	PHAF1	Phagosome assembly factor 1	182.079	0.609549	0.167011	3.64976	0.000262483	0.0100232	UP
ENSDARG00000044600	plppr2b	Phospholipid phosphatase related 2b	58.2135	0.685515	0.216455	3.16702	0.00154012	0.0328228	UP
ENSDARG00000110240	kctd14	Potassium channel tetramerization domain containing 14	118.97	0.605527	0.159358	3.7998	0.000144814	0.00645609	UP
ENSDARG00000103286	kcnk4a	potassium channel, subfamily K, member 4a	264.113	0.587659	0.149279	3.93664	8.26302e-05	0.00434422	UP
ENSDARG00000106473	KCNH2	Potassium voltage-gated channel subfamily H member 2	59.9228	0.825519	0.263471	3.13324	0.00172888	0.0353094	UP
ENSDARG00000018263	pdia2	Protein disulfide isomerase family A, member 2	457.456	0.997626	0.130288	7.65706	1.90238e-14	2.55041e-11	UP
ENSDARG00000057456	ppp3ccb	Protein phosphatase 3, catalytic subunit, gamma isozyme, b	128.515	0.898651	0.299895	2.99655	0.00273051	0.0473345	UP
ENSDARG00000069654	ppp6r2b	Protein phosphatase 6, regulatory subunit 2b	145.11	0.555534	0.185107	3.00116	0.00268957	0.0470024	UP
ENSDARG00000062248	ptpn21	Protein tyrosine phosphatase non-receptor type 21	189.528	0.879976	0.283864	3.09999	0.00193527	0.0379552	UP
ENSDARG00000001769	ptpra	Protein tyrosine phosphatase receptor type A	100.555	0.590339	0.176076	3.35274	0.000800157	0.021797	UP
ENSDARG00000017780	rorcb	RAR-related orphan receptor C b	658.907	0.63642	0.113945	5.58533	2.33252e-08	5.54166e-06	UP
ENSDARG00000008306	rdh5	Retinol dehydrogenase 5 (11-cis/9-cis)	120.152	1.20178	0.191992	6.25953	3.86143e-10	1.64716e-07	UP
ENSDARG00000087178	scpp9	Secretory calcium-binding phosphoprotein 9	49.1783	1.01049	0.304249	3.32127	0.000896082	0.0231459	UP
ENSDARG00000042993	prss1	Serine protease 1	1553.08	0.791917	0.243551	3.25155	0.00114779	0.0272351	UP
ENSDARG00000079274	prss59.1	Serine protease 59, tandem duplicate 1	398.756	1.16475	0.269355	4.32423	1.53069e-05	0.0012437	UP
ENSDARG00000096888	serpinb1l4	Serpin peptidase inhibitor, clade B (ovalbumin), member 1, like 4	29.7116	0.975539	0.308766	3.15948	0.00158052	0.0333687	UP
ENSDARG00000076448	serpinf2a	Serpin peptidase inhibitor, clade F (alpha-2 antiplasmin, pigment epithelium derived factor), member 2a	200.823	0.567287	0.131907	4.30065	1.70294e-05	0.00131533	UP
ENSDARG00000031647	stat2	Signal transducer and activator of transcription 2	375.42	0.603652	0.153448	3.93391	8.35759e-05	0.00434818	UP
ENSDARG00000052578	c6ast4	Six-cysteine containing astacin protease 4	44.0395	2.2098	0.367184	6.01824	1.7632e-09	6.01699e-07	UP
ENSDARG00000020084	tg	Thyroglobulin	657.454	0.575656	0.153507	3.75002	0.000176822	0.0074747	UP
ENSDARG00000005913	tgm1l3	transglutaminase 1 like 3	45.5369	1.80301	0.343236	5.25296	1.49672e-07	2.75411e-05	UP
ENSDARG00000062518	ulk1a	Unc-51 like autophagy activating kinase 1a	256.182	0.710705	0.123512	5.75414	8.70841e-09	2.30209e-06	UP
ENSDARG00000039099	aep1	Aerolysin-like protein	3887.76	-0.570255	0.154071	-3.70125	0.000214537	0.00869687	DOWN
ENSDARG00000056921	ankk1	Ankyrin repeat and kinase domain containing 1	87.3936	-0.832677	0.215684	-3.86064	0.00011309	0.0054565	DOWN
ENSDARG00000028804	ankrd9	Ankyrin repeat domain 9	307.176	-0.87962	0.136444	-6.44674	1.14283e-10	5.64468e-08	DOWN
ENSDARG00000101160	apoa4a	Apolipoprotein A-IV a	124.299	-0.708695	0.18546	-3.82128	0.000132759	0.00605837	DOWN
ENSDARG00000054290	acin1a	apoptotic chromatin condensation inducer 1a	460.163	-1.22183	0.225075	-5.42856	5.68106e-08	1.17173e-05	DOWN
ENSDARG00000089749	aqp8b	Aquaporin 8b	116.33	-0.754544	0.212498	-3.55083	0.000384017	0.013397	DOWN
ENSDARG00000012506	rnpep	Arginyl aminopeptidase (aminopeptidase B)	185.787	-0.535883	0.141356	-3.79101	0.000150035	0.00657947	DOWN
ENSDARG00000095897	atp5f1e	ATP synthase F1 subunit epsilon	234.869	-1.04317	0.207381	-5.0302	4.8996e-07	7.29846e-05	DOWN
ENSDARG00000037867	atp5mf	ATP synthase membrane subunit f	1340.01	-0.674945	0.200451	-3.36713	0.000759552	0.02112	DOWN
ENSDARG00000078113	atp5mea	ATP synthase membrane subunit ea	257.527	-0.696561	0.120302	-5.79009	7.03503e-09	1.91363e-06	DOWN
ENSDARG00000028485	cabp5b	Calcium binding protein 5b	35.7721	-8.43347	2.62116	-3.21746	0.0012933	0.0291864	DOWN
ENSDARG00000019950	carf	Calcium responsive transcription factor	262.684	-0.563293	0.121722	-4.62771	3.69728e-06	0.000398818	DOWN
ENSDARG00000045768	cry1a	Cryptochrome circadian regulator 1a	1033.81	-0.983103	0.0974703	-10.0862	6.35989e-24	2.98422e-20	DOWN
ENSDARG00000102403	cry2	Cryptochrome circadian regulator 2	260.273	-0.569615	0.121688	-4.68093	2.85574e-06	0.000330861	DOWN
ENSDARG00000051923	ccnb1	Cyclin B1	594.093	-0.578601	0.158383	-3.65318	0.000259008	0.00996172	DOWN
ENSDARG00000002758	dedd1	Death effector domain-containing 1	631.715	-0.954774	0.186209	-5.12743	2.93728e-07	4.71194e-05	DOWN
ENSDARG00000030972	dnaja1	DnaJ heat shock protein family (Hsp40) member A1	427.265	-0.926803	0.109083	-8.49634	1.95667e-17	3.33862e-14	DOWN
ENSDARG00000099383	dnajb1a	DnaJ heat shock protein family (Hsp40) member B1a	179.698	-0.925252	0.135054	-6.85099	7.33403e-12	4.91616e-09	DOWN
ENSDARG00000041394	dnajb1b	DnaJ heat shock protein family (Hsp40) member B1b	302.474	-0.638416	0.117413	-5.43734	5.40831e-08	1.1402e-05	DOWN
ENSDARG00000059373	dnajc8	DnaJ (Hsp40) homolog, subfamily C, member 8	558.04	-0.592868	0.199307	-2.97465	0.00293321	0.0491872	DOWN
ENSDARG00000014673	fzd9b	Frizzled class receptor 9b	153.518	-0.611528	0.179308	-3.41048	0.000648479	0.0193503	DOWN
ENSDARG00000007804	gas6	Growth arrest-specific 6	396.887	-0.51413	0.163489	-3.14473	0.00166239	0.0345148	DOWN
ENSDARG00000056167	hspe1	Heat shock 10 protein 1	1163.59	-0.564505	0.179583	-3.14341	0.00166989	0.034594	DOWN
ENSDARG00000103846	hspa5	Heat shock protein 5	5888.78	-0.938397	0.0877008	-10.7	1.01798e-26	6.36884e-23	DOWN
ENSDARG00000024746	hsp90aa1.2	Heat shock protein 90, alpha (cytosolic), class A member 1, tandem duplicate 2	2834.82	-0.768209	0.131966	-5.82124	5.8412e-09	1.68667e-06	DOWN
ENSDARG00000079305	hbae3	Hemoglobin alpha embryonic-3	11409.9	-0.503864	0.130485	-3.86147	0.000112706	0.0054565	DOWN
ENSDARG00000087390	hbbe1.3	Hemoglobin, beta embryonic 1.3	6625.04	-0.530466	0.102668	-5.16679	2.38144e-07	3.99082e-05	DOWN
ENSDARG00000061256	mcrip2	MAPK regulated corepressor interacting protein 2	145.831	-0.648925	0.19515	-3.32526	0.000883356	0.023016	DOWN
ENSDARG00000002264	mrpl41	Mitochondrial ribosomal protein L41	162.02	-0.92991	0.285149	-3.26113	0.00110968	0.0265659	DOWN
ENSDARG00000071468	mrpl54	Mitochondrial ribosomal protein L54	209.03	-0.575139	0.18395	-3.1266	0.00176838	0.0358819	DOWN
ENSDARG00000039543	mrps6	Mitochondrial ribosomal protein S6	242.224	-0.572116	0.192707	-2.96884	0.00298929	0.0496954	DOWN
ENSDARG00000097803	MTRFR	Mitochondrial translation release factor in rescue	38.7767	-0.942617	0.266963	-3.53089	0.000414164	0.0140447	DOWN
ENSDARG00000012499	per1b	Period circadian clock 1b	635.102	-0.841505	0.114878	-7.32518	2.38581e-13	2.13235e-10	DOWN
ENSDARG00000034503	per2	Period circadian clock 2	975.581	-1.45445	0.0973193	-14.9451	1.6764e-50	3.14644e-46	DOWN
ENSDARG00000010085	p4ha2	Procollagen-proline, 2-oxoglutarate 4-dioxygenase	289.946	-0.845101	0.183345	-4.60934	4.03955e-06	0.000421212	DOWN
ENSDARG00000110608	psmg4	Proteasome (prosome, macropain) assembly chaperone 4	89.6501	-0.662227	0.196774	-3.36542	0.000764286	0.0211889	DOWN
ENSDARG00000075445	psmb5	Proteasome 20S subunit beta 5	213.629	-1.08513	0.288491	-3.76139	0.000168975	0.00722434	DOWN
ENSDARG00000002240	psmb6	Proteasome 20S subunit beta 6	933.686	-0.585274	0.16646	-3.516	0.000438105	0.014596	DOWN
ENSDARG00000030537	psmc1a	Proteasome 26S subunit, ATPase 1a	120.577	-0.645116	0.168578	-3.82682	0.000129811	0.00597162	DOWN
ENSDARG00000101181	s100w	S100 calcium binding protein W	155.609	-0.709588	0.226039	-3.13923	0.00169395	0.0349382	DOWN
ENSDARG00000027899	sem1	SEM1 26S proteasome subunit	819.248	-0.552898	0.175114	-3.15736	0.00159205	0.033546	DOWN
ENSDARG00000019949	serpinh1b	Serpin peptidase inhibitor, clade H (heat shock protein 47), member 1b	1812.24	-1.80969	0.23083	-7.83991	4.5087e-15	6.50952e-12	DOWN
ENSDARG00000070913	sox2	SRY-box transcription factor 2	1172.01	-0.521346	0.137507	-3.7914	0.000149799	0.00657947	DOWN
ENSDARG00000070000	txnipb	Thioredoxin interacting protein b	160.555	-0.992909	0.1624	-6.11395	9.71926e-10	3.50809e-07	DOWN
ENSDARG00000045858	tigarb	TP53 induced glycolysis regulatory phosphatase b	86.2138	-0.766699	0.258333	-2.96787	0.00299873	0.0498042	DOWN
ENSDARG00000011262	traip	TRAF-interacting protein	71.9999	-0.700255	0.2353	-2.976	0.00292031	0.0491582	DOWN
ENSDARG00000053466	timmdc1	Translocase of inner mitochondrial membrane domain containing 1	269.527	-0.636321	0.187334	-3.39672	0.000681988	0.0198146	DOWN
ENSDARG00000041600	wdr83	WD repeat domain containing 83	59.9151	-0.754274	0.204674	-3.68524	0.000228483	0.00916324	DOWN
ENSDARG00000053554	wdr76	WD repeat domain 76	34.0687	-0.862668	0.286	-3.01632	0.00255863	0.0455625	DOWN

## Sheet: IV. Signaling Pathways
Ensembl ID	Gene symbol	Gene name	baseMean	log2FoldChange (±0.5)	lfcSE	stat	pvalue	padj	diffexpressed
ENSDARG00000110439	ap1s3a	Adaptor related protein complex 1 subunit sigma 3a	86.1451	0.877869	0.228113	3.84839	0.000118897	0.00562108	UP
ENSDARG00000019442	amotl1	Angiomotin like 1	54.5189	0.826538	0.275863	2.9962	0.00273371	0.0473345	UP
ENSDARG00000069988	arid6	AT-rich interaction domain 6	164.738	0.517826	0.131787	3.92927	8.52057e-05	0.00439348	UP
ENSDARG00000016483	baiap2l2a	BAR/IMD domain containing adaptor protein 2 like 2a	47.4072	0.714147	0.23803	3.00024	0.00269763	0.0470556	UP
ENSDARG00000068515	chs1	Chitin synthase 1	188.323	0.880697	0.186342	4.72624	2.28718e-06	0.000271697	UP
ENSDARG00000100635	chia.1	Chitinase, acidic.1	87.592	1.26202	0.187423	6.73352	1.65604e-11	1.03607e-08	UP
ENSDARG00000099185	chia.2	Chitinase, acidic.2	300.519	1.43045	0.166984	8.56637	1.06801e-17	2.22727e-14	UP
ENSDARG00000074498	chd9	Chromodomain helicase DNA binding protein 9	56.3424	1.18478	0.38299	3.09351	0.00197807	0.0384729	UP
ENSDARG00000055595	clul1	Clusterin-like 1 (retinal)	47.9528	0.677675	0.225527	3.00484	0.00265718	0.0466099	UP
ENSDARG00000087759	cnih4	Cornichon family member 4	45.4241	1.03568	0.298153	3.47364	0.000513447	0.0161519	UP
ENSDARG00000105114	crebrf	Creb3 regulatory factor	43.8707	1.04072	0.30767	3.38258	0.000718092	0.0204912	UP
ENSDARG00000001559	csmd2	CUB and Sushi multiple domains 2	241.666	0.532081	0.158857	3.34943	0.00080979	0.0219715	UP
ENSDARG00000044524	def6b	DEF6 guanine nucleotide exchange factor b	47.7341	0.881793	0.280135	3.14775	0.00164534	0.0343126	UP
ENSDARG00000089529	desi1b	Desumoylating isopeptidase 1b	69.59	1.05772	0.296202	3.57095	0.000355685	0.0126917	UP
ENSDARG00000006008	dct	Dopachrome tautomerase	566.755	0.6628	0.1209	5.48223	4.19986e-08	9.27378e-06	UP
ENSDARG00000070914	dusp6	Dual specificity phosphatase 6	207.121	0.963779	0.175408	5.49448	3.91859e-08	8.86121e-06	UP
ENSDARG00000090340	fam83ga	Family with sequence similarity 83 member Ga	73.5772	1.02913	0.277407	3.70983	0.000207398	0.00852602	UP
ENSDARG00000015293	fam110a	family with sequence similarity 110 member A	47.0436	0.906082	0.239794	3.77859	0.000157719	0.00686957	UP
ENSDARG00000105121	FAM135B	Family with sequence similarity 135 member B	64.8119	1.19936	0.34987	3.42803	0.000607988	0.0183462	UP
ENSDARG00000016396	fam219aa	Family with sequence similarity 219 member Aa	118.781	0.639352	0.193566	3.30301	0.000956517	0.0240978	UP
ENSDARG00000037738	fbxl3l	F-box and leucine-rich repeat protein 3, like	63.0892	1.25898	0.232144	5.42327	5.85185e-08	1.19384e-05	UP
ENSDARG00000054222	fbxl8	F-box and leucine-rich repeat protein 8	124.203	0.601893	0.157846	3.81315	0.000137204	0.00619035	UP
ENSDARG00000055792	foxo4	Forkhead box O4	1746.68	0.505859	0.126031	4.01377	5.97562e-05	0.00346162	UP
ENSDARG00000078388	glis2a	GLIS family zinc finger 2a	291.095	0.539037	0.154889	3.48016	0.000501112	0.015895	UP
ENSDARG00000054058	h1-10	H1.10 linker histone	2394.26	0.577186	0.142329	4.05529	5.00725e-05	0.00300259	UP
ENSDARG00000017444	hal	Histidine ammonia-lyase	425.648	0.574578	0.117807	4.87731	1.07545e-06	0.000141154	UP
ENSDARG00000035519	histh1l	Histone H1 like1	13019.3	0.79888	0.121958	6.55046	5.73589e-11	3.07591e-08	UP
ENSDARG00000018773	hivep2b	HIVEP zinc finger 2b	94.1635	0.949728	0.257843	3.68336	0.000230177	0.00919188	UP
ENSDARG00000093476	si:dkey-175d9.2	interaptin-like	47.4305	1.19675	0.329823	3.62846	0.000285113	0.0106812	UP
ENSDARG00000008275	klhl24b	Kelch like family member 24	1408.26	0.8839	0.119261	7.41147	1.24912e-13	1.3791e-10	UP
ENSDARG00000068888	klhl41a	Kelch-like family member 41a	193.442	0.604064	0.194944	3.09865	0.00194402	0.0380388	UP
ENSDARG00000103840	lrrc8db	Leucine rich repeat containing 8 VRAC subunit Db	499.946	0.738745	0.11009	6.71039	1.94108e-11	1.17523e-08	UP
ENSDARG00000077569	lrrn3a	Leucine rich repeat neuronal 3a	100.279	0.899031	0.231175	3.88896	0.000100675	0.00501213	UP
ENSDARG00000020239	lpin1	Lipin 1a	751.817	0.608131	0.137254	4.4307	9.39258e-06	0.00087272	UP
ENSDARG00000041791	mgat4c	Mgat4 family member C	49.9114	1.28745	0.406036	3.17077	0.00152035	0.0326005	UP
ENSDARG00000088571	mtcl3a	MTCL family member 3a	168.084	0.962173	0.292752	3.28665	0.00101386	0.0247997	UP
ENSDARG00000103114	ndufa4l2a	NDUFA4 mitochondrial complex associated like 2a	142.731	0.711295	0.161494	4.40446	1.06049e-05	0.000952361	UP
ENSDARG00000087100	ntng2b	Netrin g2b	100.707	0.511487	0.16151	3.16691	0.00154067	0.0328228	UP
ENSDARG00000010420	ndrg1b	N-myc downstream regulated 1b	722.581	0.649367	0.117625	5.52065	3.37755e-08	7.73088e-06	UP
ENSDARG00000099558	NPC1L1	NPC1 like intracellular cholesterol transporter 1	119.186	0.826775	0.187629	4.40645	1.0508e-05	0.000948196	UP
ENSDARG00000089390	pnpla2	Patatin-like phospholipase domain containing 2	161.076	0.555029	0.134102	4.13885	3.49051e-05	0.00229068	UP
ENSDARG00000090721	prdm2a	PR domain containing 2, with ZNF domain a	90.4173	1.13679	0.259201	4.38573	1.15596e-05	0.0010186	UP
ENSDARG00000101090	pappaa	Pregnancy-associated plasma protein A, pappalysin 1a	25.8152	1.69985	0.440791	3.85635	0.000115091	0.00551057	UP
ENSDARG00000091298	pmela	Premelanosome protein a	1755.34	0.681405	0.0906599	7.51606	5.64502e-14	7.06343e-11	UP
ENSDARG00000033760	pmelb	Premelanosome protein b	494.761	0.665617	0.130844	5.0871	3.63577e-07	5.59342e-05	UP
ENSDARG00000039406	prom2	Prominin 2	153.66	0.524699	0.167072	3.14056	0.00168625	0.0348176	UP
ENSDARG00000088813	ppp1r3ab	Protein phosphatase 1, regulatory subunit 3Ab	141.293	1.26614	0.280698	4.51069	6.46185e-06	0.000628407	UP
ENSDARG00000045808	rlbp1b	Retinaldehyde binding protein 1b	186.229	1.04754	0.18294	5.72615	1.02735e-08	2.67809e-06	UP
ENSDARG00000016830	rimkla	Ribosomal modification protein rimK-like family member A	1395.61	0.743268	0.187048	3.97368	7.07712e-05	0.00391687	UP
ENSDARG00000063050	rc3h2	Ring finger and CCCH-type domains 2	230.079	0.642063	0.160107	4.01021	6.06654e-05	0.0034889	UP
ENSDARG00000009886	rnf114	Ring finger protein 114	154.333	0.584224	0.167148	3.49525	0.000473617	0.0153524	UP
ENSDARG00000020600	rnf144aa	Ring finger protein 144aa	151.29	0.624271	0.18915	3.30039	0.000965502	0.024108	UP
ENSDARG00000089538	rnf166	Ring finger protein 166	62.0272	1.05085	0.319897	3.28498	0.00101991	0.0248929	UP
ENSDARG00000015803	smcr8b	Smith-Magenis syndrome chromosome region, candidate 8b	85.1459	0.71276	0.19111	3.72958	0.000191798	0.00801638	UP
ENSDARG00000074245	spen	Spen family transcriptional repressor	729.969	0.634983	0.171117	3.71082	0.00020659	0.00852197	UP
ENSDARG00000071585	stard15	StAR-related lipid transfer (START) domain containing 15	107.264	0.542384	0.174467	3.10881	0.00187844	0.0371511	UP
ENSDARG00000105391	strc	stereocilin-like	29.255	0.945561	0.299486	3.15728	0.00159249	0.033546	UP
ENSDARG00000079544	si:ch1073-464p5.5	stonustoxin subunit alpha-like	388.195	0.570052	0.155352	3.66942	0.000243104	0.00950589	UP
ENSDARG00000068088	tcnba	Transcobalamin beta a	356.019	0.580521	0.159955	3.62927	0.000284226	0.0106812	UP
ENSDARG00000039077	tyr	Tyrosinase	247.249	0.786821	0.238667	3.29673	0.000978158	0.0242204	UP
ENSDARG00000076008	umad1	UBAP1-MVB12-associated (UMA) domain containing 1	55.701	0.837222	0.234892	3.56429	0.000364848	0.0129204	UP
ENSDARG00000091209	ucp3	Uncoupling protein 3	295.278	0.599051	0.181827	3.29461	0.000985571	0.0243397	UP
ENSDARG00000017986	vps13d	Vacuolar protein sorting 13 homolog D	87.5676	0.765936	0.235781	3.24851	0.00116013	0.0273893	UP
ENSDARG00000040466	vil1	Villin 1	1628.99	0.530098	0.116814	4.53798	5.67951e-06	0.000567014	UP
ENSDARG00000021909	VSTM2A	V-set and transmembrane domain containing 2A	25.104	1.37027	0.392533	3.49083	0.000481526	0.0154756	UP
ENSDARG00000035630	ypel1	Yippee-like 1	89.5433	0.733549	0.242353	3.02678	0.00247175	0.0448235	UP
ENSDARG00000087873	eevs	2-epi-5-epi-valiolone synthase	317.257	-0.578451	0.136056	-4.25156	2.12282e-05	0.00153243	DOWN
ENSDARG00000099635	akap8l	A kinase (PRKA) anchor protein 8-like	2195.81	-0.583403	0.146517	-3.9818	6.83947e-05	0.00383194	DOWN
ENSDARG00000060126	acyp1	Acylphosphatase 1, erythrocyte (common) type	52.1062	-0.868344	0.289466	-2.99982	0.00270141	0.0470778	DOWN
ENSDARG00000054220	ap4s1	Adaptor related protein complex 4 subunit sigma 1	34.657	-0.898523	0.266329	-3.37373	0.000741563	0.0208048	DOWN
ENSDARG00000077732	alyref	Aly/REF export factor	1504.96	-0.663367	0.157406	-4.21437	2.50478e-05	0.00175419	DOWN
ENSDARG00000030440	rsrp1	Arginine/serine-rich protein 1	1245.05	-1.01453	0.214261	-4.73503	2.19017e-06	0.00026183	DOWN
ENSDARG00000012485	aurka	Aurora kinase A	271.33	-0.548084	0.157893	#REF!	0.00051808	0.0162606	DOWN
ENSDARG00000091669	bicdl2l	Bicaudal-D-related protein 2-like	187.677	-0.843266	0.145261	-5.80516	6.43052e-09	1.80141e-06	DOWN
ENSDARG00000102802	brdt	Bromodomain, testis-specific	188.055	-0.587422	0.127206	-4.61787	3.87691e-06	0.000414927	DOWN
ENSDARG00000017562	banp	BTG3 associated nuclear protein	169.965	-0.539044	0.136752	-3.94176	8.08867e-05	0.00430075	DOWN
ENSDARG00000069583	cndp1	Carnosine dipeptidase 1	1707.24	-0.561619	0.154565	-3.63354	0.000279555	0.0105573	DOWN
ENSDARG00000089291	cenpx	Centromere protein X	58.2209	-0.664934	0.222115	-2.99365	0.00275663	0.0474672	DOWN
ENSDARG00000035332	cfap298	Cilia and flagella associated protein 298	112.715	-0.937936	0.196058	-4.78396	1.71873e-06	0.000210842	DOWN
ENSDARG00000103285	CCDC134	Coiled-coil domain containing 134	236.66	-0.539264	0.147022	-3.66791	0.000244539	0.0095421	DOWN
ENSDARG00000062307	ccdc61	Coiled-coil domain containing 61	132.089	-0.766467	0.187317	-4.09182	4.27993e-05	0.00271385	DOWN
ENSDARG00000102145	ccdc77	Coiled-coil domain containing 77	69.4618	-0.747402	0.243756	-3.06619	0.00216804	0.040955	DOWN
ENSDARG00000089724	cyldb	Cylindromatosis (turban tumor syndrome) 2	60.8184	-1.72145	0.277891	-6.19471	5.83916e-10	2.28323e-07	DOWN
ENSDARG00000058454	dynll1	Dynein, light chain, LC8-type 1	2234.22	-0.505936	0.151449	-3.34063	0.000835879	0.0222639	DOWN
ENSDARG00000071116	eepd1	Endonuclease/exonuclease/phosphatase family domain containing 1	173.408	-0.59277	0.170656	-3.47348	0.000513757	0.0161519	DOWN
ENSDARG00000075612	ercc6	ERCC excision repair 6, chromatin remodeling factor	363.18	-0.58031	0.0960287	-6.04309	1.51193e-09	5.25509e-07	DOWN
ENSDARG00000038585	eif4e2	Eukaryotic translation initiation factor 4E family member 2	219.315	-0.508752	0.125306	-4.06009	4.90542e-05	0.00295096	DOWN
ENSDARG00000070677	fezf2	FEZ family zinc finger 2	260.929	-0.555702	0.114452	-4.85535	1.20175e-06	0.000155556	DOWN
ENSDARG00000011404	fen1	Flap structure-specific endonuclease 1	371.425	-0.551019	0.154382	-3.5692	0.000358074	0.0127527	DOWN
ENSDARG00000102091	CABZ01052576.1	general transcription factor 3C polypeptide 1	161.687	-0.528856	0.146249	-3.61614	0.000299028	0.0110665	DOWN
ENSDARG00000056099	gtf2h5	General transcription factor IIH, polypeptide 5	90.1735	-0.897625	0.206855	-4.3394	1.42873e-05	0.00117614	DOWN
ENSDARG00000010958	glmnb	Glomulin, FKBP associated protein b	116.654	-0.628508	0.163085	-3.85386	0.000116268	0.00555277	DOWN
ENSDARG00000059308	golt1bb	Golgi transport 1Bb	234.145	-0.536954	0.152471	-3.52167	0.000428833	0.0143818	DOWN
ENSDARG00000016363	her8a	Hairy-related 8a	128.512	-0.553693	0.181235	-3.05511	0.0022498	0.0421002	DOWN
ENSDARG00000099865	hnrnpabb	Heterogeneous nuclear ribonucleoprotein A/Bb	4624.82	-0.519909	0.152343	-3.41275	0.000643116	0.0192208	DOWN
ENSDARG00000011020	hnrnpa1a	Heterogeneous nuclear ribonucleoprotein A1a	2873.84	-0.519322	0.153316	-3.38727	0.000705912	0.0202588	DOWN
ENSDARG00000036675	hnrnpa1b	Heterogeneous nuclear ribonucleoprotein A1b	2725.79	-0.569059	0.176872	-3.21735	0.00129379	0.0291864	DOWN
ENSDARG00000005551	hnrnph1l	Heterogeneous nuclear ribonucleoprotein H1, like	1399	-0.644921	0.159614	-4.0405	5.33378e-05	0.00317809	DOWN
ENSDARG00000018914	hnrnpk	Heterogeneous nuclear ribonucleoprotein K	1706.65	-0.561106	0.164829	-3.40417	0.000663663	0.0194934	DOWN
ENSDARG00000007034	hnrpkl	Heterogeneous nuclear ribonucleoprotein K, like	844.787	-0.532958	0.107364	-4.96403	6.90461e-07	9.74381e-05	DOWN
ENSDARG00000035324	hnrnpl	Heterogeneous nuclear ribonucleoprotein L	588.302	-0.836877	0.147157	-5.68696	1.29317e-08	3.27993e-06	DOWN
ENSDARG00000061735	hnrnpm	Heterogeneous nuclear ribonucleoprotein M	3225.1	-0.616676	0.156136	-3.9496	7.8281e-05	0.00417402	DOWN
ENSDARG00000111916	CABZ01050105.2	histone deacetylase complex subunit SAP30L-like	66.224	-1.13152	0.274006	-4.12955	3.6348e-05	0.00235247	DOWN
ENSDARG00000013025	ints6	Integrator complex subunit 6	220.021	-0.512582	0.127475	-4.02103	5.79449e-05	0.00342003	DOWN
ENSDARG00000099279	ift27	Intraflagellar transport 27 homolog (Chlamydomonas)	64.7847	-0.722861	0.21248	-3.40202	0.000668893	0.0195248	DOWN
ENSDARG00000034420	irx6a	Iroquois homeobox 6a	146.228	-0.55241	0.177966	-3.10401	0.00190915	0.0375605	DOWN
ENSDARG00000038066	kpna2	Karyopherin alpha 2 (RAG cohort 1, importin alpha 1)	1498.13	-0.510285	0.165232	-3.08831	0.00201301	0.038991	DOWN
ENSDARG00000055899	lzic	Leucine zipper and CTNNBIP1 domain containing	123.038	-0.637662	0.196696	-3.24186	0.00118752	0.0277973	DOWN
ENSDARG00000078567	lonrf1l	LON peptidase N-terminal domain and ring finger 1	310.222	-0.897588	0.0989692	-9.06936	1.19714e-19	3.20987e-16	DOWN
ENSDARG00000038635	magoh	Mago homolog, exon junction complex subunit	245.468	-0.510793	0.124915	-4.08914	4.32977e-05	0.00272555	DOWN
ENSDARG00000104726	ncbp2as2	NCBP2 antisense 2 (head to head)	186.182	-0.543456	0.146555	-3.70821	0.00020873	0.00853518	DOWN
ENSDARG00000059075	nip7	NIP7 nucleolar pre-rRNA processing protein	163.859	-0.64031	0.163092	-3.92608	8.63432e-05	0.0044278	DOWN
ENSDARG00000020482	nono	Non-POU domain containing, octamer-binding	1434.54	-0.553389	0.123091	-4.49575	6.93243e-06	0.000667255	DOWN
ENSDARG00000061468	ncaph	Non-SMC condensin I complex, subunit H	40.2537	-1.32922	0.397629	-3.34286	0.000829195	0.0221697	DOWN
ENSDARG00000011360	nfatc2ip	Nuclear factor of activated T cells 2 interacting protein	66.1044	-0.727823	0.201067	-3.6198	0.000294826	0.0109576	DOWN
ENSDARG00000033160	nr1d1	Nuclear receptor subfamily 1, group d, member 1	204.856	-0.692833	0.137689	-5.03186	4.85751e-07	7.29365e-05	DOWN
ENSDARG00000039185	nfyba	Nuclear transcription factor Y, beta a	669.781	-0.552758	0.181264	-3.04947	0.00229247	0.0426435	DOWN
ENSDARG00000055653	nubp2	Nucleotide binding protein 2	142.892	-0.636807	0.171708	-3.70866	0.000208355	0.00853518	DOWN
ENSDARG00000116774	PCNP	PEST proteolytic signal containing nuclear protein	52.7151	-0.763253	0.241157	-3.16496	0.00155104	0.03294	DOWN
ENSDARG00000088589	ponzr3	Plac8 onzin related protein 3	321.684	-0.855537	0.194985	-4.3877	1.14554e-05	0.00101419	DOWN
ENSDARG00000087440	ponzr4	Plac8 onzin related protein 4	170.6	-1.15172	0.21155	-5.44423	5.20313e-08	1.10975e-05	DOWN
ENSDARG00000057575	pnp4a	Purine nucleoside phosphorylase 4a	532.896	-0.574682	0.158185	-3.63298	0.000280162	0.010559	DOWN
ENSDARG00000078619	pnp5a	Purine nucleoside phosphorylase 5a	1123.64	-0.706201	0.105491	-6.69439	2.16567e-11	1.27023e-08	DOWN
ENSDARG00000110729	PCP4	Purkinje cell protein 4	44.6043	-1.35993	0.273324	-4.97552	6.50738e-07	9.39516e-05	DOWN
ENSDARG00000035074	rtel1	Regulator of telomere elongation helicase 1	139.959	-0.507724	0.162972	-3.11542	0.00183686	0.0366746	DOWN
ENSDARG00000070437	rpl22	Ribosomal protein L22	3324.65	-0.596469	0.131758	-4.52701	5.98241e-06	0.000590967	DOWN
ENSDARG00000018334	rpl35	Ribosomal protein L35	5708.69	-0.514314	0.166415	-3.09054	0.00199791	0.0388186	DOWN
ENSDARG00000034291	rpl37	Ribosomal protein L37	4132.91	-0.634158	0.143638	-4.41499	1.01015e-05	0.000920367	DOWN
ENSDARG00000006413	rpl38	Ribosomal protein L38	1980.57	-0.769958	0.196046	-3.92743	8.5858e-05	0.00441498	DOWN
ENSDARG00000030602	rps19	Ribosomal protein S19	7832.56	-0.561283	0.157043	-3.57407	0.000351472	0.0126133	DOWN
ENSDARG00000011405	rps9	Ribosomal protein S9	7177.04	-0.538527	0.150356	-3.58167	0.000341399	0.0123463	DOWN
ENSDARG00000055524	rnf7	Ring finger protein 7	576.975	-0.533971	0.177	-3.01679	0.00255471	0.0455359	DOWN
ENSDARG00000036386	rbm4.1	RNA binding motif protein 4.1	570.459	-0.85076	0.168094	-5.06122	4.16576e-07	6.30542e-05	DOWN
ENSDARG00000055080	rbm4.2	RNA binding motif protein 4.2	1338.48	-0.601132	0.1561	-3.85093	0.00011767	0.00559128	DOWN
ENSDARG00000058349	polr2l	RNA polymerase II, I and III subunit L	164.674	-0.923813	0.294016	-3.14205	0.00167772	0.0346797	DOWN
ENSDARG00000020467	safb	Scaffold attachment factor B	2185.1	-0.803084	0.155558	-5.1626	2.43537e-07	4.00961e-05	DOWN
ENSDARG00000076568	sec61b	SEC61 translocon subunit beta	900.824	-0.505322	0.0786024	-6.42884	1.28578e-10	6.18791e-08	DOWN
ENSDARG00000098574	srsf11	Serine and arginine rich splicing factor 11	2631.08	-0.53698	0.176223	-3.04717	0.00231009	0.0428017	DOWN
ENSDARG00000051970	smu1b	SMU1 DNA replication regulator and spliceosomal factor b	360.663	-0.791255	0.120647	-6.55845	5.43686e-11	3.0013e-08	DOWN
ENSDARG00000007720	sub1b	SUB1 regulator of transcription b	38.3117	-1.21723	0.397848	-3.05954	0.00221677	0.0417317	DOWN
ENSDARG00000070019	taf15	TAF15 RNA polymerase II, TATA box binding protein (TBP)-associated factor	2395.57	-0.681235	0.177841	-3.83059	0.000127836	0.00590972	DOWN
ENSDARG00000070471	tarbp2	TAR (HIV) RNA binding protein 2	266.109	-0.52446	0.167964	-3.12246	0.00179349	0.0361957	DOWN
ENSDARG00000039117	tefa	TEF transcription factor, PAR bZIP family member a	653.582	-0.506191	0.0941124	-5.37858	7.50775e-08	1.49907e-05	DOWN
ENSDARG00000100559	tor2a	Torsin family 2, member A	24.3111	-1.06124	0.34269	-3.0968	0.00195625	0.0382069	DOWN
ENSDARG00000071670	tma7	Translation machinery associated 7 homolog	620.229	-0.658596	0.186872	-3.52432	0.000424578	0.0142812	DOWN
ENSDARG00000067717	tomm7	Translocase of outer mitochondrial membrane 7 homolog (yeast)	288.187	-0.600136	0.146365	-4.10026	4.12687e-05	0.0026346	DOWN
